# Supplementary material for: Nanoscale imaging of bacterial infections by sphingolipid expansion microscopy
Source: Nat Commun. 2020 Dec 2;11:6173. doi: 10.1038/s41467-020-19897-1 (PMC7710728; doi:10.1038/s41467-020-19897-1)
Supplement: Supplementary file 6 — Source Data [file 41467_2020_19897_MOESM6_ESM.xlsx]

## Sheet: Figure 1b
time [s]	a-NH2-w-N3-C6-ceramide	a-NH2-w-N3-C6-ceramide #2	w-N3-C6-ceramide	w-N3-C6-ceramide #2
	relative fluorescence intensity	standard error	relative fluorescence intensity	standard error
0	1		1
1.5835	1		1
3.167	1		1
4.7471	0	0	0	0
4.9054	0.001285	0.000287	0.00621	0.000289
5.0636	0.002563	0.000573	0.0123395	0.0005705
5.2218	0.0038335	0.0008585	0.01839	0.000844
5.3801	0.005096	0.001143	0.024361	0.00111
5.5383	0.0063515	0.0014265	0.030256	0.001369
5.6965	0.0075995	0.0017085	0.036074	0.00162
5.8548	0.0088405	0.0019905	0.0418165	0.0018645
6.013	0.010074	0.002271	0.047485	0.002102
6.1713	0.0113	0.002551	0.0530805	0.0023325
6.3295	0.0125195	0.0028295	0.0586025	0.0025565
6.4877	0.0137315	0.0031075	0.064054	0.002774
6.646	0.0149365	0.0033845	0.069434	0.002985
6.8042	0.0161345	0.0036605	0.074745	0.00319
6.9624	0.017325	0.003936	0.079987	0.003388
7.1207	0.018509	0.00421	0.085161	0.003581
7.2789	0.019686	0.004483	0.0902685	0.0037675
7.4372	0.020856	0.004755	0.0953095	0.0039485
7.5954	0.022019	0.005027	0.100285	0.004124
7.7536	0.0231755	0.0052975	0.105196	0.0042935
7.9119	0.0243255	0.0055665	0.110044	0.004458
8.0701	0.0254685	0.0058355	0.114829	0.004617
8.2283	0.0266045	0.0061035	0.119553	0.0047705
8.3866	0.0277345	0.0063705	0.124215	0.0049195
8.5448	0.0288575	0.0066365	0.128816	0.005063
8.7031	0.0299745	0.0069015	0.133358	0.005202
8.8613	0.0310845	0.0071655	0.137842	0.005336
9.0195	0.032188	0.007429	0.142267	0.005465
9.1778	0.033285	0.007691	0.146635	0.00559
9.336	0.0343755	0.0079525	0.150947	0.0057105
9.4942	0.03546	0.008213	0.155202	0.005826
9.6525	0.036538	0.008473	0.159403	0.005938
9.8107	0.0376095	0.0087315	0.163549	0.006045
9.9689	0.0386745	0.0089895	0.167641	0.0061485
10.1272	0.039734	0.009247	0.171681	0.0062475
10.2854	0.040787	0.009503	0.175669	0.006343
10.4437	0.041834	0.009758	0.179605	0.0064345
10.6019	0.0428745	0.0100125	0.18349	0.006522
10.7601	0.0439095	0.0102655	0.187324	0.006606
10.9184	0.044938	0.010518	0.191109	0.0066865
11.0766	0.045961	0.01077	0.194845	0.006763
11.2348	0.0469775	0.0110205	0.198534	0.0068365
11.3931	0.047988	0.011271	0.202174	0.0069065
11.5513	0.048993	0.01152	0.205766	0.006973
11.7096	0.049992	0.011768	0.209313	0.0070365
11.8678	0.050985	0.012015	0.212813	0.0070965
12.026	0.0519725	0.0122615	0.216269	0.007154
12.1843	0.052954	0.012507	0.219679	0.0072085
12.3425	0.05393	0.012752	0.223046	0.007259
12.5007	0.0549	0.012996	0.226369	0.007308
12.659	0.0558645	0.0132385	0.22965	0.0073535
12.8172	0.0568235	0.0134805	0.232887	0.007396
12.9755	0.057777	0.013722	0.236083	0.0074365
13.1337	0.0587245	0.0139625	0.239237	0.007474
13.2919	0.0596665	0.0142015	0.24235	0.0075085
13.4502	0.0606035	0.0144405	0.245424	0.007541
13.6084	0.061535	0.014678	0.248458	0.007571
13.7666	0.062461	0.014915	0.251452	0.007599
13.9249	0.063381	0.015151	0.254408	0.007624
14.0831	0.064296	0.015386	0.257325	0.0076475
14.2414	0.065206	0.015621	0.260205	0.0076675
14.3996	0.0661105	0.0158545	0.263048	0.007686
14.5578	0.067009	0.016087	0.265854	0.007703
14.7161	0.0679035	0.0163185	0.268624	0.0077175
14.8743	0.068792	0.01655	0.271357	0.00773
15.0325	0.069676	0.01678	0.274056	0.0077405
15.1908	0.070554	0.017009	0.276719	0.007749
15.349	0.071427	0.017238	0.279348	0.0077555
15.5073	0.0722955	0.0174655	0.281944	0.0077605
15.6655	0.0731585	0.0176925	0.284506	0.0077635
15.8237	0.0740165	0.0179185	0.287034	0.007765
15.982	0.0748695	0.0181435	0.289529	0.0077645
16.1402	0.075718	0.018368	0.291994	0.0077625
16.2984	0.076561	0.018591	0.294425	0.007759
16.4567	0.077399	0.018814	0.296825	0.007754
16.6149	0.078233	0.019036	0.299194	0.0077475
16.7732	0.079061	0.019257	0.301534	0.0077395
16.9314	0.079885	0.019477	0.303842	0.00773
17.0896	0.080704	0.019697	0.306121	0.007719
17.2479	0.081518	0.019915	0.30837	0.007707
17.4061	0.0823275	0.0201335	0.31059	0.007693
17.5643	0.083132	0.02035	0.312782	0.007678
17.7226	0.083932	0.020566	0.314945	0.007662
17.8808	0.0847275	0.0207815	0.31708	0.0076445
18.0391	0.085518	0.020996	0.319188	0.007626
18.1973	0.086304	0.02121	0.321269	0.0076065
18.3555	0.087086	0.021423	0.323322	0.007586
18.5138	0.087863	0.021635	0.325349	0.007564
18.672	0.0886355	0.0218465	0.32735	0.007541
18.8302	0.0894035	0.0220575	0.329325	0.007517
18.9885	0.090167	0.022267	0.331275	0.0074915
19.1467	0.090926	0.022476	0.333199	0.007466
19.3049	0.0916805	0.0226845	0.335099	0.0074395
19.4632	0.092431	0.022892	0.336973	0.0074115
19.6214	0.0931765	0.0230985	0.338824	0.0073825
19.7797	0.0939185	0.0233045	0.340651	0.007353
19.9379	0.0946555	0.0235095	0.342454	0.0073225
20.0961	0.0953885	0.0237135	0.344234	0.0072915
20.2544	0.0961175	0.0239175	0.345992	0.0072595
20.4126	0.096842	0.02412	0.347726	0.007227
20.5708	0.097562	0.024322	0.349438	0.007194
20.7291	0.098278	0.024523	0.351128	0.00716
20.8873	0.09899	0.024724	0.352796	0.007125
21.0456	0.0996975	0.0249235	0.354442	0.0070895
21.2038	0.100402	0.0251225	0.356068	0.007054
21.362	0.1011	0.0253205	0.357672	0.007017
21.5203	0.101796	0.025518	0.359256	0.0069805
21.6785	0.102488	0.025715	0.360818	0.0069425
21.8367	0.103175	0.025911	0.362362	0.006904
21.995	0.103859	0.0261055	0.363884	0.0068655
22.1532	0.104538	0.0263	0.365388	0.006826
22.3115	0.105214	0.026494	0.366872	0.006786
22.4697	0.105885	0.026687	0.368337	0.006746
22.6279	0.106553	0.026879	0.369783	0.006705
22.7862	0.107217	0.0270705	0.37121	0.006664
22.9444	0.107877	0.0272615	0.372619	0.006623
23.1026	0.108533	0.0274515	0.37401	0.006581
23.2609	0.109185	0.02764	0.375383	0.0065385
23.4191	0.109834	0.0278285	0.376738	0.006496
23.5774	0.110478	0.0280165	0.378075	0.006453
23.7356	0.111119	0.028204	0.379395	0.0064095
23.8938	0.111756	0.02839	0.380699	0.006366
24.0521	0.11239	0.028576	0.381985	0.006322
24.2103	0.113019	0.0287605	0.383255	0.006278
24.3685	0.113646	0.0289445	0.384508	0.0062335
24.5268	0.114269	0.029128	0.385746	0.006189
24.685	0.114888	0.0293105	0.386968	0.0061435
24.8433	0.115503	0.029493	0.388173	0.006098
25.0015	0.116115	0.029674	0.389363	0.006053
25.1597	0.116723	0.0298545	0.390537	0.0060075
25.318	0.117328	0.030034	0.391697	0.0059615
25.4762	0.11793	0.0302135	0.392842	0.005916
25.6344	0.118527	0.030392	0.393972	0.00587
25.7927	0.119121	0.03057	0.395087	0.0058235
25.9509	0.119712	0.030747	0.396188	0.005777
26.1092	0.120299	0.030923	0.397274	0.0057305
26.2674	0.120884	0.0310985	0.398348	0.0056835
26.4256	0.121464	0.031274	0.399406	0.0056375
26.5839	0.122041	0.031448	0.400452	0.0055905
26.7421	0.122615	0.031621	0.401483	0.0055435
26.9003	0.123186	0.0317945	0.402502	0.0054965
27.0586	0.123753	0.0319665	0.403507	0.005449
27.2168	0.124317	0.032138	0.4045	0.0054025
27.3751	0.124878	0.0323085	0.405479	0.005355
27.5333	0.125435	0.032479	0.406446	0.005308
27.6915	0.125989	0.032648	0.4074	0.0052605
27.8498	0.12654	0.032817	0.408342	0.0052135
28.008	0.127087	0.0329855	0.409272	0.0051665
28.1662	0.127633	0.0331525	0.410191	0.0051195
28.3245	0.128173	0.0333195	0.411097	0.005072
28.4827	0.128712	0.033486	0.411992	0.0050245
28.6409	0.129247	0.033651	0.412874	0.0049775
28.7992	0.129779	0.033816	0.413746	0.00493
28.9574	0.130308	0.03398	0.414606	0.0048835
29.1157	0.130834	0.0341435	0.415456	0.004836
29.2739	0.131357	0.0343065	0.416294	0.004789
29.4321	0.131877	0.034469	0.417122	0.004742
29.5904	0.132394	0.03463	0.417938	0.0046955
29.7486	0.132908	0.034791	0.418745	0.004648
29.9068	0.133418	0.0349515	0.41954	0.0046015
30.0651	0.133927	0.0351105	0.420326	0.0045545
30.2233	0.134432	0.0352695	0.421102	0.004508
30.3816	0.134934	0.0354275	0.421868	0.0044615
30.5398	0.135433	0.0355855	0.422623	0.0044155
30.698	0.135929	0.0357425	0.42337	0.0043685
30.8563	0.136422	0.035899	0.424106	0.004323
31.0145	0.136912	0.0360545	0.424833	0.0042765
31.1727	0.137401	0.0362095	0.42555	0.0042305
31.331	0.137885	0.036364	0.426258	0.0041845
31.4892	0.138367	0.036518	0.426958	0.004139
31.6475	0.138847	0.0366715	0.427648	0.004093
31.8057	0.139323	0.036824	0.428329	0.0040475
31.9639	0.139796	0.0369755	0.429001	0.0040025
32.1222	0.140268	0.037127	0.429665	0.0039575
32.2804	0.140736	0.037278	0.430321	0.003912
32.4386	0.141202	0.0374275	0.430968	0.003867
32.5969	0.141664	0.0375775	0.431607	0.0038225
32.7551	0.142124	0.0377265	0.432237	0.003778
32.9134	0.142581	0.0378745	0.432859	0.003734
33.0716	0.143037	0.038022	0.433474	0.0036895
33.2298	0.143489	0.038169	0.43408	0.0036455
33.3881	0.143938	0.0383155	0.434678	0.003601
33.5463	0.144385	0.0384615	0.435269	0.003558
33.7045	0.14483	0.038607	0.435852	0.003514
33.8628	0.145271	0.0387515	0.436428	0.0034705
34.021	0.14571	0.0388955	0.436996	0.003427
34.1793	0.146148	0.039039	0.437557	0.003384
34.3375	0.146582	0.039182	0.438111	0.0033415
34.4957	0.147013	0.0393245	0.438657	0.003299
34.654	0.147443	0.039466	0.439196	0.0032565
34.8122	0.147869	0.0396065	0.439729	0.0032145
34.9704	0.148293	0.0397475	0.440255	0.003172
35.1287	0.148716	0.0398875	0.440774	0.00313
35.2869	0.149135	0.040027	0.441287	0.0030885
35.4452	0.149552	0.0401655	0.441792	0.003047
35.6034	0.149967	0.0403035	0.442292	0.0030055
35.7616	0.150378	0.0404415	0.442785	0.0029645
35.9199	0.150788	0.0405785	0.443271	0.002924
36.0781	0.151196	0.040715	0.443751	0.002883
36.2363	0.1516	0.0408505	0.444225	0.002843
36.3946	0.152003	0.040986	0.444692	0.0028025
36.5528	0.152403	0.0411215	0.445155	0.0027625
36.7111	0.152802	0.0412555	0.445611	0.002723
36.8693	0.153197	0.041389	0.446061	0.002683
37.0275	0.153591	0.041522	0.446505	0.002644
37.1858	0.153982	0.041655	0.446943	0.0026045
37.344	0.154371	0.041787	0.447377	0.0025655
37.5022	0.154757	0.0419185	0.447804	0.002527
37.6605	0.155142	0.042049	0.448226	0.002488
37.8187	0.155525	0.0421795	0.448642	0.0024505
37.977	0.155904	0.042309	0.449053	0.0024125
38.1352	0.156281	0.0424385	0.44946	0.0023745
38.2934	0.156658	0.0425675	0.44986	0.002337
38.4517	0.157031	0.042695	0.450255	0.0022995
38.6099	0.157402	0.042823	0.450646	0.002262
38.7681	0.157772	0.0429505	0.451031	0.002225
38.9264	0.158138	0.0430765	0.451412	0.0021885
39.0846	0.158503	0.0432025	0.451787	0.002152
39.2428	0.158866	0.043328	0.452157	0.0021155
39.4011	0.159227	0.043453	0.452524	0.0020795
39.5593	0.159585	0.0435775	0.452885	0.0020435
39.7176	0.159942	0.043702	0.453241	0.002008
39.8758	0.160296	0.043825	0.453593	0.0019725
40.034	0.160649	0.043948	0.453941	0.0019375
40.1923	0.160999	0.04407	0.454284	0.0019025
40.3505	0.161348	0.0441925	0.454622	0.001868
40.5087	0.161694	0.044313	0.454956	0.0018335
40.667	0.162039	0.0444345	0.455286	0.001799
40.8252	0.162381	0.0445545	0.455612	0.001765
40.9835	0.162721	0.044674	0.455933	0.0017315
41.1417	0.163059	0.0447935	0.456251	0.0016975
41.2999	0.163396	0.044912	0.456564	0.001664
41.4582	0.163731	0.0450305	0.456873	0.0016315
41.6164	0.164064	0.0451485	0.457178	0.0015985
41.7746	0.164394	0.045266	0.45748	0.001566
41.9329	0.164722	0.0453825	0.457778	0.0015335
42.0911	0.165049	0.0454985	0.458071	0.001501
42.2494	0.165375	0.0456145	0.458361	0.001469
42.4076	0.165697	0.0457295	0.458647	0.001437
42.5658	0.166019	0.0458445	0.458929	0.0014055
42.7241	0.166338	0.045959	0.459209	0.0013745
42.8823	0.166656	0.046073	0.459484	0.001343
43.0405	0.166972	0.046186	0.459755	0.0013125
43.1988	0.167286	0.0462985	0.460023	0.0012815
43.357	0.167598	0.0464115	0.460289	0.001251
43.5153	0.167908	0.046523	0.46055	0.001221
43.6735	0.168216	0.0466345	0.460808	0.001191
43.8317	0.168523	0.0467455	0.461063	0.001161
43.99	0.168828	0.046856	0.461315	0.0011315
44.1482	0.169131	0.0469655	0.461562	0.0011015
44.3064	0.169433	0.047075	0.461807	0.0010725
44.4647	0.169733	0.0471845	0.46205	0.0010435
44.6229	0.170031	0.0472925	0.462288	0.001015
44.7812	0.170327	0.047401	0.462523	0.0009865
44.9394	0.170622	0.0475085	0.462757	0.0009585
45.0976	0.170914	0.0476155	0.462986	0.00093
45.2559	0.171206	0.0477225	0.463213	0.000902
45.4141	0.171495	0.047829	0.463437	0.000875
45.5723	0.171783	0.047934	0.463658	0.000847
45.7306	0.172069	0.04804	0.463876	0.00082
45.8888	0.172353	0.0481445	0.464091	0.000793
46.0471	0.172636	0.0482485	0.464304	0.000766
46.2053	0.172918	0.048353	0.464514	0.0007395
46.3635	0.173198	0.0484565	0.464721	0.000713
46.5218	0.173476	0.0485595	0.464925	0.000687
46.68	0.173752	0.048662	0.465127	0.000661
46.8382	0.174027	0.048764	0.465326	0.000635
46.9965	0.1743	0.048866	0.465523	0.0006095
47.1547	0.174571	0.0489675	0.465717	0.000584
47.313	0.174842	0.049068	0.465909	0.000559

## Sheet: Supplementary Figure S19
LDH-Assay, Supplementary Figure S19
1h treatment		DMSO control	DMSO + Lysis	C6-Cer	N3-C6-Cer	NH3-N3-C6-Cer
1st biological replicate	1st technical replicate	0.496	1.164	0.4694	0.4916	0.4554
	2nd technical replicate	0.4739	1.1742	0.4757	0.4746	0.4703
	3rd technical replicate	0.4964	1.2367	0.4771	0.4897	0.4791
	Average of 3 technical replicates	0.488767	1.19163	0.474067	0.4853	0.468267
	Cytotoxicity [%]			-2.09144	-0.493218	-2.91663
2nd biological replicate	1st technical replicate	0.4905	1.7053	0.5354	0.6029	0.4995
	2nd technical replicate	0.4914	1.8597	0.5362	0.5985	0.531
	3rd technical replicate	0.5128	1.8139	0.5539	0.607	0.5322
	Average of 3 technical replicates	0.498233	1.79297	0.541833	0.6028	0.5209
	Cytotoxicity [%]			3.36749	8.07631	1.75068
3rd biological replicate	1st technical replicate	0.5087	2.46	0.4971	0.5267	0.4449
	2nd technical replicate	0.5114	2.515	0.489	0.5283	0.4499
	3rd technical replicate	0.5183	2.3357	0.5064	0.5335	0.474
	Average of 3 technical replicates	0.5128	2.4369	0.4975	0.5295	0.456267
	Cytotoxicity [%]			-0.795177	0.867938	-2.93817
24h treatment		DMSO control	DMSO + Lysis	C6-Cer	N3-C6-Cer	NH3-N3-C6-Cer
1st biological replicate	1st technical replicate	0.5267	2.2019	0.9002	0.8023	0.6531
	2nd technical replicate	0.5199	2.0488	0.8989	0.8142	0.6616
	3rd technical replicate	0.5266	2.2076	0.9237	0.7996	0.6867
	Average of 3 technical replicates	0.5244	2.15277	0.9076	0.805367	0.667133
	Cytotoxicity [%]			23.5328	17.2545	8.76543
2nd biological replicate	1st technical replicate	0.4122	2.2922	0.7249	0.6881	0.7203
	2nd technical replicate	0.3934	2.6559	0.7046	0.7002	0.7159
	3rd technical replicate	0.3921	2.6217	0.7414	0.6797	0.7168
	Average of 3 technical replicates	0.399233	2.52327	0.723633	0.689333	0.717667
	Cytotoxicity [%]			15.2728	13.658	14.9919
3rd biological replicate	1st technical replicate	0.5154	2.6931	0.8755	0.791	0.7767
	2nd technical replicate	0.5324	2.5458	0.8656	0.809	0.7724
	3rd technical replicate	0.5179	2.5075	0.8962	0.804	0.7632
	Average of 3 technical replicates	0.5219	2.58213	0.8791	0.801333	0.770767
	Cytotoxicity [%]			17.3378	13.5632	12.0795

## Sheet: Supplementary Figure S26
Histogram Supplementary Figure S26	Measured distances of double membranes	Average of distances shown in B	SD of distances shown in B
	35.4663	27.6578	7.69369
	35.7447	rounded to	rounded to
	31.5779	27.6	7.7
	27.315
	25.4516
	29.5028
	19.7078
	51.1434
	27.6061
	33.1602
	19.4202
	21.3917
	22.5694
	25.7937
	19.3453
	35.4663
	22.5695
	19.3452
	22.5695
	25.7936
	38.69
	29.018
	22.5694
	22.57

## Sheet: Supplementary Figure S18c
Western Blot Supplementary Figure S18c
Molecular weight marker									Full scan
